# Supplementary material for: Willow Aboveground and Belowground Traits Can Predict Phytoremediation Services
Source: Plants (Basel). 2021 Sep 2;10(9):1824. doi: 10.3390/plants10091824 (PMC8471398; doi:10.3390/plants10091824)
Supplement: Supplementary file 1 [file plants-10-01824-s001.zip]

Archive with 1 entries (1 files):
- plants-1325108_MAT_SUP_clean.pdf
